# Supplementary material for: Elucidating the identity of resistance mechanisms to prednisolone exposure in acute lymphoblastic leukemia cells through transcriptomic analysis: A computational approach
Source: J Clin Bioinforma. 2011 Dec 20;1:36. doi: 10.1186/2043-9113-1-36 (PMC3313905; doi:10.1186/2043-9113-1-36)
Supplement: Additional file 3 — Unified dataset after data integration. The list of the 490 genes, common in all experimental platforms and replicates (CGS) and their corresponding fold change ratios per experiment. Data integration was performed after (i) matching the reporters on the two microarray platforms through UniGene Cluster IDs, and (ii) applying a cross-platform normalization approach. [file 2043-9113-1-36-S3.XLSX]

## Sheet: Common Gene Set (CGS)
UniGene ID	Gene Name	Gene Symbol	Entrez ID	1 = log2(10nM/0nM) @4h	2 = log2(700uM/10nM) @4h	3 = log2(700uM/0nM) @4h	4 = log2(700uM/22uM) @72h	5 = log2(700uM/0nM) @72h
Hs.212838	Alpha-2-macroglobulin	A2M	2	-0.0132599	0.0567562	-0.0352004	0.124632	-0.0778252
Hs.489033	ATP-binding cassette, sub-family B (MDR/TAP), member 1	ABCB1	5243	-0.0452061	0.0643168	-0.138881	-0.00124197	0.0203008
Hs.500483	Actin, alpha 2, smooth muscle, aorta	ACTA2	59	0.0521794	0.0308377	0.0522131	0.0486306	0.112912
Hs.591026	Activin A receptor type II-like 1	ACVRL1	94	0.0136731	-0.145293	-0.542934	-0.0468878	-0.00775588
Hs.654536	Adenosine deaminase	ADA	100	0.0232383	0.0522131	-0.0140419	-0.0280947	0.00292131
Hs.591852	ADAM metallopeptidase domain 9	ADAM9	8754	0.0210865	-0.0443791	0.0126757	-0.0299172	-0.338639
Hs.525401	Adenylate cyclase 6	ADCY6	112	-0.0146951	-0.129075	-0.00475731	-0.0258039	-0.255489
Hs.501012	Adducin 3 (gamma)	ADD3	120	-0.0420391	0.0117202	-0.00317018	-0.170555	-0.0315218
Hs.657494	Adrenergic, beta, receptor kinase 2	ADRBK2	157	0.0221164	0.0566212	0.0089608	-0.44037	-0.00240091
Hs.281898	Absent in melanoma 2	AIM2	9447	0.218063	-0.0659168	-0.0829518	-0.0343195	0.101569
Hs.463506	A kinase (PRKA) anchor protein 1	AKAP1	8165	-0.0888354	0.0550226	0.109232	-0.0385953	0.177479
Hs.371240	A kinase (PRKA) anchor protein 12	AKAP12	9590	-0.169925	-0.285168	-0.0773385	-0.144564	-0.0592183
Hs.525622	V-akt murine thymoma viral oncogene homolog 1	AKT1	207	-0.132081	0.00331948	-0.0123146	-0.111309	-0.0888897
Hs.513490	Aldolase A, fructose-bisphosphate	ALDOA	226	-0.0177332	0.00654465	-0.0451303	0.0178948	-0.18852
Hs.94542	AlkB, alkylation repair homolog 1 (E. coli)	ALKBH1	8846	0.0274915	-0.000257179	-0.0765594	-0.0293783	0.0445868
Hs.295137	Autocrine motility factor receptor	AMFR	267	-0.0376468	-0.011369	-0.0258862	0.0129879	-0.11328
Hs.82927	Adenosine monophosphate deaminase 2	AMPD2	271	-0.0524303	-0.0255679	-0.0319321	0.0443351	-0.0107256
Hs.461253	Adaptor-related protein complex 1, gamma 1 subunit	AP1G1	164	0.0373312	0.0639043	0.0199061	0.060761	0.127705
Hs.158932	Adenomatous polyposis coli	APC	324	-0.070392	-0.00788859	-0.100099	0.0262186	0.0683494
Hs.270833	Amphiregulin	AREG	374	0.0382285	-0.0273218	-0.00720696	-0.200197	-1.09988
Hs.138860	Rho GTPase activating protein 1	ARHGAP1	392	-0.0286698	-0.0784791	-0.0369019	0.0589814	0.1869
Hs.701324	Rho GTPase activating protein 4	ARHGAP4	393	-0.0117254	-0.0402274	-0.119667	0.32328	0.0730508
Hs.504877	Rho GDP dissociation inhibitor (GDI) beta	ARHGDIB	397	0.0522131	-0.00303781	-0.0378073	0.103494	-0.0217791
Hs.161000	AT rich interactive domain 4A (RBP1-like)	ARID4A	5926	0.0741268	-0.179701	-0.0979691	-0.00865154	0.00257592
Hs.529303	Actin related protein 2/3 complex, subunit 2, 34kDa	ARPC2	10109	0.046562	-0.0190231	0.115394	0.0552249	0.219206
Hs.514870	ATP synthase, H+ transporting, mitochondrial Fo complex, subunit B1	ATP5F1	515	0.00343974	-0.0146951	-0.0822393	-0.258282	-0.11258
Hs.271791	Ataxia telangiectasia and Rad3 related	ATR	545	-0.0181989	0.0176888	0.0408988	-0.0304141	0.0947748
Hs.590970	AXL receptor tyrosine kinase	AXL	558	-0.101891	-0.0151191	0.0132533	0.046965	-0.120665
Hs.485139	BCL2-antagonist/killer 1	BAK1	578	0.128827	0.0231004	-0.0124366	0.00698228	-0.265076
Hs.512670	Branched chain amino-acid transaminase 2, mitochondrial	BCAT2	587	0.0799827	0.0389634	-0.0500766	0.0691333	-0.0408761
Hs.433307	Branched chain keto acid dehydrogenase E1, alpha polypeptide	BCKDHA	593	0.0437337	0.0277221	-0.0403056	0.0719062	-0.0102309
Hs.150749	B-cell CLL/lymphoma 2	BCL2	596	-0.00860576	-0.00302278	-0.022188	0.288288	0.0575869
Hs.227817	BCL2-related protein A1	BCL2A1	597	-0.0838361	0.026336	0.0136515	0.0786227	-0.0355669
Hs.410026	BCL2-like 2	BCL2L2	599	0.156184	0.00343974	0.0323156	-0.501683	-0.0380013
Hs.647051	B-cell CLL/lymphoma 7B	BCL7B	9275	-0.0144669	-0.115196	-0.0527693	-0.0135381	-0.0158521
Hs.502182	Brain-derived neurotrophic factor	BDNF	627	0.138861	-0.086515	-0.00123989	0.00504461	-0.153851
Hs.80756	Betaine--homocysteine S-methyltransferase	BHMT	635	0.0113095	0.0144945	0.160231	-0.0173585	-0.341217
Hs.696238	Baculoviral IAP repeat-containing 2	BIRC2	329	-0.100365	0.0537195	-0.0155197	-0.00462675	0.167545
Hs.127799	Baculoviral IAP repeat-containing 3	BIRC3	330	0.0179375	0.0657426	-0.0443791	-0.374832	-0.0854687
Hs.514527	Baculoviral IAP repeat-containing 5	BIRC5	332	0.0408573	-0.0089084	-0.0211604	-0.197077	0.278875
Hs.1274	Bone morphogenetic protein 1	BMP1	649	-0.0395789	0.046562	-0.0659168	-0.0658403	-0.151657
Hs.68879	Bone morphogenetic protein 4	BMP4	652	-0.0169255	0.0521794	-0.178117	-0.160935	0.151421
Hs.296648	Bone morphogenetic protein 5	BMP5	653	0.0160378	-0.335879	-0.169925	-0.0881585	-0.0137734
Hs.285671	Bone morphogenetic protein 6	BMP6	654	-0.069507	-0.221385	-0.044537	-0.00519851	-0.307454
Hs.664022	Bone morphogenetic protein 8b	BMP8B	656	0.0178966	-0.0551176	-0.0341622	-0.0890512	-0.0643641
Hs.145726	BCL2/adenovirus E1B 19kDa interacting protein 1	BNIP1	662	0.0837614	0.00651215	-0.0277961	0.0487922	0.263575
Hs.144873	BCL2/adenovirus E1B 19kDa interacting protein 3	BNIP3	664	-0.115196	0.0382285	0.0274915	0.0841072	0.179226
Hs.34012	Breast cancer 2, early onset	BRCA2	675	0.0823055	-0.0132599	-0.0849064	0.0311973	0.0997468
Hs.501293	Basigin (Ok blood group)	BSG	682	-0.0264604	0.0408988	0.0808538	-0.00102121	-0.274948
Hs.519162	BTG family, member 2	BTG2	7832	-0.00652384	0.160231	0.00549965	0.000363618	0.0900066
Hs.514920	Calcium binding and coiled-coil domain 2	CALCOCO2	10241	0.0240802	-0.185821	0.0807713	-0.00753537	0.116108
Hs.2490	Caspase 1, apoptosis-related cysteine peptidase (interleukin 1, beta, convertase)	CASP1	834	-0.179288	0.215982	-0.047633	-0.00194795	-0.0684529
Hs.5353	Caspase 10, apoptosis-related cysteine peptidase	CASP10	843	-0.0523592	0.0961006	-0.0308661	0.0066126	-0.494513
Hs.141125	Caspase 3, apoptosis-related cysteine peptidase	CASP3	836	-0.128234	-0.0337977	0.0168354	0.0598678	-0.0879094
Hs.9216	Caspase 7, apoptosis-related cysteine peptidase	CASP7	840	0.114691	-0.0607863	0.0408573	-0.0889878	0.0606402
Hs.74034	Caveolin 1, caveolae protein, 22kDa	CAV1	857	-0.0343004	0.0221164	-0.0931325	-0.220862	-0.0697246
Hs.10458	Chemokine (C-C motif) ligand 16	CCL16	6360	-0.0108205	-0.00123989	0.0334911	-0.0416496	0.0379088
Hs.523852	Cyclin D1	CCND1	595	0.062638	0.0807713	0.198165	-0.265703	0.0958898
Hs.376071	Cyclin D2	CCND2	894	0.0390755	0.0136515	-0.0838361	-0.17122	0.213393
Hs.292524	Cyclin H	CCNH	902	-0.0289564	0.0551232	0.0197864	-0.000260666	0.128894
Hs.579691	CD22 molecule	CD22	933	-0.00187038	0.0236685	-0.326699	-0.00208324	-0.262078
Hs.374990	CD34 molecule	CD34	947	-0.00302278	0.0542864	0.118465	0.194562	-0.253215
Hs.278573	CD59 molecule, complement regulatory protein	CD59	966	0.112166	-0.0125867	-0.0294789	0.0145454	-0.0353644
Hs.527778	CD82 molecule	CD82	3732	0.0869425	0.131666	-0.0144669	0.0342892	-0.125088
Hs.171182	CD86 molecule	CD86	942	0.131656	0.0116853	-0.145293	-0.126511	0.0754438
Hs.405667	CD8b molecule	CD8B	926	0.0506284	0.050135	-0.0784791	-0.0507762	0.0133034
Hs.114286	CD9 molecule	CD9	928	0.0533749	-0.0239337	0.0700674	-0.0569639	-0.0511657
Hs.412842	Cell division cycle 123 homolog (S. cerevisiae)	CDC123	8872	-0.100649	0.121576	0.0600612	-0.266625	0.00329581
Hs.656	Cell division cycle 25 homolog C (S. pombe)	CDC25C	995	-0.269842	-0.147519	0.034004	-0.0171642	-0.114669
Hs.514997	Cell division cycle 34 homolog (S. cerevisiae)	CDC34	997	0.026336	0.0207316	0.157555	-0.151663	0.087548
Hs.160958	Cell division cycle 37 homolog (S. cerevisiae)	CDC37	11140	0.0323156	-0.0308661	0.000964776	0.0688604	0.049936
Hs.533573	Cell division cycle 7 homolog (S. cerevisiae)	CDC7	8317	0.0176888	0.0197864	0.117686	-0.0938869	0.129868
Hs.591853	Cadherin 17, LI cadherin (liver-intestine)	CDH17	1015	-0.0440555	-0.00373201	-0.00396422	0.0423513	-0.0894971
Hs.317632	Cadherin 18, type 2	CDH18	1016	0.186382	-0.0141738	0.0225997	-0.195423	0.00700605
Hs.464829	Cadherin 2, type 1, N-cadherin (neuronal)	CDH2	1000	-0.0936457	0.137216	-0.0383976	0.0115051	0.0952446
Hs.191842	Cadherin 3, type 1, P-cadherin (placental)	CDH3	1001	0.146925	0.0506064	0.218063	-0.0214424	0.238522
Hs.171054	Cadherin 6, type 2, K-cadherin (fetal kidney)	CDH6	1004	-0.0228275	0.11846	-0.000257179	-0.107905	0.0862644
Hs.233552	Cyclin-dependent kinase 13	CDK13	8621	-0.0822393	0.0910428	0.0910427	-0.293253	-0.0661486
Hs.496068	Cyclin-dependent kinase 16	CDK16	5127	0.0179908	-0.083943	0.0513537	-0.189922	0.00263095
Hs.647078	Cyclin-dependent kinase 5	CDK5	1020	-0.0520952	-0.0221843	-0.335879	0.0941804	-0.0387363
Hs.238990	Cyclin-dependent kinase inhibitor 1B (p27, Kip1)	CDKN1B	1027	-0.147585	0.178993	-0.0936457	-0.0317929	-0.0730677
Hs.525324	Cyclin-dependent kinase inhibitor 2C (p18, inhibits CDK4)	CDKN2C	1031	-0.153281	-0.133869	0.0506284	-0.613265	-0.0584921
Hs.512682	Carcinoembryonic antigen-related cell adhesion molecule 1 (biliary glycoprotein)	CEACAM1	634	-0.021392	0.054338	-0.320667	0.0983396	-0.20606
Hs.466814	Carcinoembryonic antigen-related cell adhesion molecule 6 (non-specific cross reacting antigen)	CEACAM6	4680	0.0262249	-0.131665	-0.100923	0.145323	-0.0901668
Hs.631866	Chymotrypsin-like elastase family, member 2A	CELA2A	63036	-0.0204008	0.0844781	0.00216827	0.0236215	-0.547196
Hs.181289	Chymotrypsin-like elastase family, member 3A	CELA3A	10136	0.00257755	0.0376384	0.0210865	0.0351338	-0.0376135
Hs.57652	Cadherin, EGF LAG seven-pass G-type receptor 2 (flamingo homolog, Drosophila)	CELSR2	1952	0.14221	-0.0177332	0.0284211	0.021519	-0.00774416
Hs.497741	Centromere protein F, 350/400kDa (mitosin)	CENPF	1063	0.198165	0.0350416	0.0221164	0.050084	-0.00510395
Hs.390736	CASP8 and FADD-like apoptosis regulator	CFLAR	8837	-0.0453993	0.0751634	-0.0130846	0.0332047	-0.121316
Hs.59106	Cell growth regulator with ring finger domain 1	CGRRF1	10668	-0.0237894	-0.0849064	0.0567562	-0.120393	0.114053
Hs.643465	Chromodomain helicase DNA binding protein 1	CHD1	1105	0.0199061	0.152932	-0.0409361	-0.0766598	0.00300211
Hs.24529	CHK1 checkpoint homolog (S. pombe)	CHEK1	1111	-0.00303781	0.145877	-0.0559804	0.0666335	-0.0497744
Hs.516874	Chromogranin B (secretogranin 1)	CHGB	1114	0.131666	0.0188383	-0.0888354	0.155056	-0.155901
Hs.148909	Cell adhesion molecule with homology to L1CAM (close homolog of L1)	CHL1	10752	-0.0853126	0.116631	-0.0368501	-0.0313465	-0.0338579
Hs.534377	Claudin 10	CLDN10	9071	-0.0909569	-0.0853126	-0.0255336	-0.0456478	-0.155082
Hs.73986	CDC-like kinase 2	CLK2	1196	0.0567562	0.0334911	-0.0409724	-0.00211093	-0.0151006
Hs.519220	Contactin 2 (axonal)	CNTN2	6900	0.0363858	-0.125463	-0.00645773	-0.072043	0.233751
Hs.368921	Collagen, type XVI, alpha 1	COL16A1	1307	-0.100923	0.0481918	0.0390755	-0.000806808	-0.10541
Hs.489142	Collagen, type I, alpha 2	COL1A2	1278	-0.086017	0.00688744	-0.185431	0.0502428	-0.0165719
Hs.17441	Collagen, type IV, alpha 1	COL4A1	1282	-0.0140419	-0.0293263	-0.221385	0.00598252	-0.0987434
Hs.508716	Collagen, type IV, alpha 2	COL4A2	1284	-0.0368164	0.108385	0.0156925	-0.0163626	0.0517402
Hs.233240	Collagen, type VI, alpha 3	COL6A3	1293	-0.0383976	0.186382	-0.269842	0.0321642	-0.00967529
Hs.476218	Collagen, type VII, alpha 1	COL7A1	1294	0.00626775	-0.00317018	0.00629175	-0.153438	0.1307
Hs.654548	Collagen, type VIII, alpha 1	COL8A1	1295	0.0116853	-0.0326022	0.128827	0.0691692	-0.0218323
Hs.369614	COP9 constitutive photomorphogenic homolog subunit 2 (Arabidopsis)	COPS2	9318	0.0910427	0.0210865	-0.0117254	-0.18002	-0.032498
Hs.415067	Coronin, actin binding protein, 1A	CORO1A	11151	-0.00683454	0.0823055	-0.0492844	0.235006	-0.130647
Hs.77793	C-src tyrosine kinase	CSK	1445	-0.0308661	0.112166	0.0419328	-0.10711	-0.0120328
Hs.644056	Casein kinase 2, alpha 1 polypeptide	CSNK2A1	1457	-0.356077	-0.0639737	0.00835615	-0.0530446	0.108027
Hs.410037	Connective tissue growth factor	CTGF	1490	0.142577	-0.169925	-0.0420391	-0.00617266	-0.0873308
Hs.445981	Catenin (cadherin-associated protein), alpha 1, 102kDa	CTNNA1	1495	-0.0758354	0.0451851	-0.05386	0.0319925	0.00758037
Hs.167368	Catenin (cadherin-associated protein), alpha 2	CTNNA2	1496	-0.0389391	-0.050966	0.287356	-0.350177	0.0550077
Hs.726015	Cathepsin L1	CTSL1	1514	0.00835615	0.029487	-0.0713791	0.0538665	-0.131745
Hs.82919	Cullin 2	CUL2	8453	-0.0221843	0.198165	-0.0248535	-0.0687459	0.0199093
Hs.632586	Chemokine (C-X-C motif) ligand 10	CXCL10	3627	0.0214463	-0.0108205	0.0363858	0.0826542	0.0676726
Hs.522891	Chemokine (C-X-C motif) ligand 12	CXCL12	6387	-0.00123989	0.110829	-0.0289564	0.0206631	-0.0140242
Hs.77367	Chemokine (C-X-C motif) ligand 9	CXCL9	4283	-0.0595712	-0.133876	-0.0680998	-0.0666437	0.11312
Hs.34526	Chemokine (C-X-C motif) receptor 6	CXCR6	10663	-0.0123146	0.034004	0.025457	-0.0929505	-0.0832058
Hs.8867	Cysteine-rich, angiogenic inducer, 61	CYR61	3491	0.00331948	0.00477809	-0.00303781	0.0668819	0.047173
Hs.82890	Defender against cell death 1	DAD1	1603	-0.0131872	-0.0492844	-0.173575	-0.00558943	0.00992598
Hs.76111	Dystroglycan 1 (dystrophin-associated glycoprotein 1)	DAG1	1605	-0.0508438	0.0321803	-0.101891	0.0455375	0.238882
Hs.75189	Death-associated protein	DAP	1611	-0.163961	-0.0511604	0.0198447	0.000664815	-0.0485322
Hs.380277	Death-associated protein kinase 1	DAPK1	1612	-0.320667	0.115394	-0.185093	0.0694107	-0.0494265
Hs.336916	Death-domain associated protein	DAXX	1616	0.117686	0.0010011	-0.23015	-0.150566	-0.0507329
Hs.484782	DNA fragmentation factor, 45kDa, alpha polypeptide	DFFA	1676	-0.0527693	-0.0204008	0.123682	-0.145006	-0.136483
Hs.533717	Delta-like 1 homolog (Drosophila)	DLK1	8788	-0.650039	0.02249	0.0834099	0.0549244	-0.0972452
Hs.495912	Dystrophin	DMD	1756	0.00738949	0.138861	0.0160378	-0.0356514	0.231402
Hs.438830	DnaJ (Hsp40) homolog, subfamily C, member 15	DNAJC15	29103	-0.15151	-0.0559804	-0.0151661	0.0186659	0.0863593
Hs.476453	Deoxyribonuclease I-like 3	DNASE1L3	1776	0.0639043	-0.0192032	0.0179908	0.0954064	0.182316
Hs.202672	DNA (cytosine-5-)-methyltransferase 1	DNMT1	1786	-0.0631303	-0.0409724	0.179412	0.0214472	0.043184
Hs.335034	Dihydropyrimidine dehydrogenase	DPYD	1806	0.0144945	0.00629175	0.0299422	0.0881193	0.147254
Hs.115242	Developmentally regulated GTP binding protein 1	DRG1	4733	-0.0089084	-0.0773385	-0.0305543	-0.0211415	0.203227
Hs.519873	Desmoplakin	DSP	1832	-0.107351	0.0600612	-0.147585	0.0231242	0.0496474
Hs.41688	Dual specificity phosphatase 8	DUSP8	1850	0.029487	-0.0104095	-0.011369	0.0259471	-0.0505763
Hs.173135	Dual-specificity tyrosine-(Y)-phosphorylation regulated kinase 2	DYRK2	8445	0.0188383	-0.0155197	0.0537195	0.0172591	0.212122
Hs.164267	Dual-specificity tyrosine-(Y)-phosphorylation regulated kinase 3	DYRK3	8444	0.0978754	0.0156925	0.00471793	-0.0948141	-0.261419
Hs.439530	Dual-specificity tyrosine-(Y)-phosphorylation regulated kinase 4	DYRK4	8798	-0.0523249	-0.0594812	-0.0853126	0.0610883	-0.0876082
Hs.269408	E2F transcription factor 3	E2F3	1871	0.0117202	0.0869425	-0.0255679	-0.143693	0.219095
Hs.1408	Endothelin 3	EDN3	1908	-0.0124366	-0.12957	-0.000422299	-0.0247917	-0.247896
Hs.516664	Ephrin-A1	EFNA1	1942	-0.053694	-0.086017	0.00626775	-0.0619758	0.180604
Hs.26988	Ephrin-B3	EFNB3	1949	-0.0303924	-0.0286698	-0.0523249	-0.0209774	0.0499663
Hs.488293	Epidermal growth factor receptor	EGFR	1956	0.0334911	-0.138326	0.0275783	0.00694391	0.00249195
Hs.326035	Early growth response 1	EGR1	1958	-0.0501461	-0.108749	0.0593982	-0.00742799	-0.0103888
Hs.429180	Eukaryotic translation initiation factor 2, subunit 2 beta, 38kDa	EIF2S2	8894	0.0566212	0.146925	-0.0183618	-0.0399902	0.0133457
Hs.530096	Eukaryotic translation initiation factor 3, subunit I	EIF3I	8668	-0.188701	0.0234035	-0.0524303	0.0934786	-0.0453181
Hs.271940	E74-like factor 4 (ets domain transcription factor)	ELF4	2000	0.00654465	-0.044537	-0.0192032	0.0635321	-0.0544682
Hs.104925	Ectodermal-neural cortex 1 (with BTB-like domain)	ENC1	8507	0.0215279	-0.24395	-0.295055	-0.117337	-0.384645
Hs.997	Endonuclease, polyU-specific	ENDOU	8909	0.121829	-0.0130846	0.186382	0.220461	-0.322149
Hs.437008	EPH receptor B4	EPHB4	2050	-0.147519	-0.0427124	0.10854	-0.0458932	0.0589825
Hs.380089	EPH receptor B6	EPHB6	2051	-0.0294789	-0.0255336	0.0232383	-0.0204825	0.023184
Hs.591160	Epidermal growth factor receptor pathway substrate 8	EPS8	2059	-0.0467517	0.00760423	-0.0293263	0.052693	0.0855241
Hs.446352	V-erb-b2 erythroblastic leukemia viral oncogene homolog 2, neuro/glioblastoma derived oncogene homolog (avian)	ERBB2	2064	0.172938	-0.0540648	0.0593142	0.000984997	0.0612474
Hs.435981	Excision repair cross-complementing rodent repair deficiency, complementation group 1 (includes overlapping antisense sequence)	ERCC1	2067	0.160231	0.0437337	0.123734	-0.172883	-0.174268
Hs.469872	Excision repair cross-complementing rodent repair deficiency, complementation group 3 (xeroderma pigmentosum group B complementing)	ERCC3	2071	-0.0880781	-0.101038	-0.0130139	0.0844402	-0.110609
Hs.258429	Excision repair cross-complementing rodent repair deficiency, complementation group 5	ERCC5	2073	-0.00475731	-0.0744031	-0.086017	-0.0168572	0.067218
Hs.208124	Estrogen receptor 1	ESR1	2099	0.00999208	0.0525126	0.0383627	0.065647	-0.0530635
Hs.500635	Envoplakin	EVPL	2125	0.0311162	0.0208441	-0.0726909	0.0382567	0.150404
Hs.482562	Coagulation factor II (thrombin) receptor	F2R	2149	-0.179701	-0.0680998	0.0188383	-0.110146	-0.0801556
Hs.86131	Fas (TNFRSF6)-associated via death domain	FADD	8772	0.0206028	-0.00475731	-0.0389391	-0.0283351	-0.0213721
Hs.244139	Fas (TNF receptor superfamily, member 6)	FAS	355	-0.0273218	-0.0235729	0.0451851	0.0153032	0.105385
Hs.352642	Fc fragment of IgG, low affinity IIa, receptor (CD32)	FCGR2A	2212	-0.0244183	-0.0951319	0.0136059	-0.0322757	-0.0719146
Hs.483635	Fibroblast growth factor 1 (acidic)	FGF1	2246	-0.221385	-0.0109582	0.112166	0.0459963	-0.0311592
Hs.284244	Fibroblast growth factor 2 (basic)	FGF2	2247	-0.24395	-0.099076	-0.00893734	-0.111846	0.101057
Hs.567268	Fibroblast growth factor 7	FGF7	2252	0.00688744	-0.326699	0.0168047	0.0700102	7.30604e-05
Hs.1420	Fibroblast growth factor receptor 3	FGFR3	2261	0.0654721	0.062638	-0.100649	-0.0506197	-0.0567683
Hs.165950	Fibroblast growth factor receptor 4	FGFR4	2264	0.0643893	0.121829	-0.0504045	0.0352012	0.021641
Hs.1422	Gardner-Rasheed feline sarcoma viral (v-fgr) oncogene homolog	FGR	2268	-0.011369	-0.0463804	0.0152321	-0.0964872	0.0408949
Hs.655995	Fragile histidine triad gene	FHIT	2272	0.0231004	0.157555	-0.00302278	0.0381092	-0.56933
Hs.25647	FBJ murine osteosarcoma viral oncogene homolog	FOS	2353	0.10854	0.00812912	0.178993	0.091763	-0.0792275
Hs.590958	FBJ murine osteosarcoma viral oncogene homolog B	FOSB	2354	0.0866146	-0.0888354	-0.131665	-0.0668405	-0.115073
Hs.753	Formyl peptide receptor 1	FPR1	2357	0.0643168	-0.00989953	-0.0239337	-0.0264814	0.0791533
Hs.98751	Far upstream element (FUSE) binding protein 3	FUBP3	8939	0.0299422	-0.00720696	-0.133869	0.0171408	-0.102566
Hs.461047	Glucose-6-phosphate dehydrogenase	G6PD	2539	0.0576741	-0.320667	0.0179375	-0.155164	0.0563703
Hs.479728	Transcribed locus, strongly similar to NP_002037.2 glyceraldehyde-3-phosphate dehydrogenase [Homo sapiens]			-0.0378073	-0.0140208	-0.0951509	-0.183673	0.0386268
Hs.646346	Growth arrest-specific 6	GAS6	2621	0.0315599	0.0366018	-0.021392	-0.0756185	0.0558194
Hs.62661	Guanylate binding protein 1, interferon-inducible, 67kDa	GBP1	2633	-0.0756089	0.0643893	0.047284	-0.0337811	-0.00261676
Hs.2171	Growth differentiation factor 10	GDF10	2662	-0.00317018	0.0198447	-0.0951319	0.134124	-0.0502581
Hs.279061	Glyoxalase domain containing 4	GLOD4	51031	-0.00539428	0.0408573	0.0657426	0.0410665	-0.131898
Hs.28988	Glutaredoxin (thioltransferase)	GLRX	2745	-0.044537	0.000964776	0.121829	-0.0270708	-0.0831643
Hs.151413	Glia maturation factor, beta	GMFB	2764	-0.0500766	-0.119667	0.0376929	0.0335717	0.0445792
Hs.591314	Guanine monphosphate synthetase	GMPS	8833	0.0814592	0.172938	0.0823055	0.0494162	-0.175677
Hs.77269	Guanine nucleotide binding protein (G protein), alpha inhibiting activity polypeptide 2	GNAI2	2771	0.152932	-0.0247082	0.0350416	0.00527295	-0.195537
Hs.73799	Guanine nucleotide binding protein (G protein), alpha inhibiting activity polypeptide 3	GNAI3	2773	0.0542864	0.128827	0.0620048	-0.195224	0.0402539
Hs.534196	Guanine nucleotide binding protein (G protein), gamma 10	GNG10	2790	-0.0211604	-0.0144669	-0.0151191	-0.15834	-0.0279244
Hs.83147	Guanine nucleotide binding protein-like 1	GNL1	2794	-0.0402274	0.0336247	-0.26561	-0.0314879	-0.0264249
Hs.105806	Granulysin	GNLY	10578	0.0961006	0.0691086	-0.0237894	0.000845492	-0.143604
Hs.458425	G protein-coupled receptor 109B	GPR109B	8843	-0.0773385	0.0464079	0.0277221	-0.0103088	0.227385
Hs.657862	G protein-coupled receptor 19	GPR19	2842	-0.00396422	-0.0151661	-0.086515	0.0231729	0.00417323
Hs.505946	Glutamate receptor interacting protein 1	GRIP1	23426	-0.184278	-0.0389391	0.0208441	0.109892	0.120895
Hs.235116	G protein-coupled receptor kinase 6	GRK6	2870	-0.0454155	0.0240802	-0.108749	0.008818	-0.0713889
Hs.309763	G-rich RNA sequence binding factor 1	GRSF1	2926	-0.0726909	-0.0493966	-0.043216	-0.0349244	0.199535
Hs.445733	Glycogen synthase kinase 3 beta	GSK3B	2932	-0.0135885	-0.0952665	-0.650039	-0.132085	0.0982337
Hs.528780	G1 to S phase transition 1	GSPT1	2935	-0.0443791	0.0400275	0.0683026	-0.0796061	-0.0227146
Hs.82327	Glutathione synthetase	GSS	2937	-0.285168	-0.00436982	-0.099076	-0.208036	0.00504817
Hs.94107	Glutathione S-transferase alpha 2	GSTA2	2939	-0.0765594	-0.0244183	0.054338	0.0359752	0.0278511
Hs.348387	Glutathione S-transferase mu 4	GSTM4	2948	-0.335879	-0.0713791	-0.101494	-0.108327	-0.0647029
Hs.190028	Glutathione S-transferase omega 1	GSTO1	9446	0.108385	0.0232383	0.0521794	0.0776439	-0.0379544
Hs.523836	Glutathione S-transferase pi 1	GSTP1	2950	0.157555	0.0136059	-0.0141738	0.0157602	0.0944862
Hs.268573	Glutathione S-transferase theta 1	GSTT1	2952	-0.0427124	0.00952941	0.0215041	-0.587773	0.00542292
Hs.481852	General transcription factor IIB	GTF2B	2959	0.0751634	-0.0409361	0.0136731	-0.0937554	0.00964503
Hs.191356	Clone HLS_IMAGE_712622 mRNA sequence			-0.00426269	-0.0760234	0.0654721	-0.0672653	-0.0600548
Hs.215766	GTP binding protein 4	GTPBP4	23560	-0.0341622	-0.00557665	0.0215279	0.030224	0.0700459
Hs.434973	Glycophorin A (MNS blood group)	GYPA	2993	0.0691086	-0.0651506	0.026336	-0.202866	-0.0536013
Hs.654368	Glycophorin B (MNS blood group)	GYPB	2994	-0.0952665	-0.0368289	0.050135	0.0309335	0.0717739
Hs.799	Heparin-binding EGF-like growth factor	HBEGF	1839	-0.00371725	-0.06366	0.0943303	-0.0753662	-0.054935
Hs.655210	Hemopoietic cell kinase	HCK	3055	0.0376929	0.0136731	0.0178966	0.0491729	-0.132414
Hs.88556	Histone deacetylase 1	HDAC1	3065	-0.0760234	-0.0369019	-0.00373201	0.0509428	-0.246901
Hs.3352	Histone deacetylase 2	HDAC2	3066	-0.0849064	0.0160378	0.0366018	-0.00881371	-0.0540137
Hs.506748	Transformation-related protein mRNA, 3 end			0.0506064	-0.0133222	-0.0952665	0.0151499	-0.028819
Hs.370365	Hexokinase 1	HK1	3098	-0.06366	-0.0725232	-0.0133222	-0.172116	-0.00555448
Hs.347270	Major histocompatibility complex, class II, DP alpha 1	HLA-DPA1	3113	0.121576	-0.0835345	-0.128234	0.0569055	0.0943217
Hs.593339	High-mobility group box 1	HMGB1	3146	-0.0929756	-0.0774851	0.0262249	0.00963356	-0.0782344
Hs.728200	Hyaluronan-mediated motility receptor (RHAMM)	HMMR	3161	0.0741688	-0.00893734	0.123757	0.0770315	0.180623
Hs.158195	Heat shock transcription factor 2	HSF2	3298	-0.295055	-0.0531043	-0.0511604	0.172146	-0.0631836
Hs.90093	Heat shock 70kDa protein 4	HSPA4	3308	-0.0526457	0.0533749	-0.0604768	0.340977	-0.025866
Hs.14623	Interferon, gamma-inducible protein 30	IFI30	10437	-0.000257179	0.0168354	-0.129075	0.00744638	0.037753
Hs.20315	Interferon-induced protein with tetratricopeptide repeats 1	IFIT1	3434	-0.0133222	0.118465	-0.0181989	-0.508928	-0.0811817
Hs.252839	Interferon-induced protein with tetratricopeptide repeats 5	IFIT5	24138	-0.0492844	-0.178117	0.0475951	0.02469	-0.123259
Hs.709321	Interferon induced transmembrane protein 2 (1-8D)	IFITM2	10581	-0.0140208	-0.0951781	0.0311162	0.314542	-0.0512302
Hs.529400	Interferon (alpha, beta and omega) receptor 1	IFNAR1	3454	-0.0559804	0.00471793	-0.0595712	-0.0117468	-0.0244015
Hs.856	Interferon, gamma	IFNG	3458	-0.115697	0.00999373	0.047963	-0.306804	-0.0648383
Hs.634632	Interferon gamma receptor 2 (interferon gamma transducer 1)	IFNGR2	3460	0.0203098	-0.179288	-0.0651506	-0.0521816	-0.0412877
Hs.700696	Insulin-like growth factor 2 mRNA binding protein 3	IGF2BP3	10643	-0.125463	0.0654721	-0.15151	0.276624	0.0813608
Hs.438102	Insulin-like growth factor binding protein 2, 36kDa	IGFBP2	3485	0.050135	0.00683645	0.156184	-0.0911289	0.187512
Hs.274313	Insulin-like growth factor binding protein 6	IGFBP6	3489	0.000964776	0.0214463	-0.0551176	0.0556331	-0.0940415
Hs.321045	Inhibitor of kappa light polypeptide gene enhancer in B-cells, kinase epsilon	IKBKE	9641	0.0593982	-0.053694	-0.0508438	0.0796572	-0.245054
Hs.336046	Interleukin 13 receptor, alpha 2	IL13RA2	3598	0.00135074	0.0089608	0.0331447	0.0348122	-0.0478599
Hs.654378	Interleukin 15	IL15	3600	0.0807713	-0.0454155	-0.0693901	-0.113931	-0.00106876
Hs.459095	Interleukin 16 (lymphocyte chemoattractant factor)	IL16	3603	0.00999373	-0.0289564	-0.132081	0.123115	0.00836994
Hs.469521	Interleukin 18 receptor 1	IL18R1	8809	-0.0767077	-0.118058	-0.0899169	-0.0407069	0.0104688
Hs.1722	Interleukin 1, alpha	IL1A	3552	0.0197864	-0.00683454	-0.032253	0.0398759	-0.140685
Hs.126256	Interleukin 1, beta	IL1B	3553	0.0141286	0.00135074	-0.00683454	0.0777006	-0.0346925
Hs.58831	Interleukin 24	IL24	11009	0.109232	-0.0829518	-0.185821	-0.0229991	0.136241
Hs.624	Interleukin 8	IL8	3576	-0.0521472	-0.129047	-0.0463804	-0.0403146	0.0952946
Hs.706355	Integrin-linked kinase	ILK	3611	-0.0312854	-0.0183618	0.0377012	-0.112624	0.0597035
Hs.654401	IMP (inosine 5-monophosphate) dehydrogenase 1	IMPDH1	3614	-0.185431	-0.0130139	0.0566212	0.110025	-0.0657921
Hs.654400	IMP (inosine 5-monophosphate) dehydrogenase 2	IMPDH2	3615	0.0537195	-0.0795566	-0.0131872	0.0735155	-0.401437
Hs.46700	Inhibitor of growth family, member 1	ING1	3621	-0.0409846	0.0620048	0.0176888	-0.0691793	-0.0172527
Hs.520819	Insulin induced gene 1	INSIG1	3638	0.00477809	0.0570274	-0.0190231	-0.0344768	0.163255
Hs.436061	Interferon regulatory factor 1	IRF1	3659	0.0481918	-0.0420391	0.00952941	0.0475595	0.0256441
Hs.75254	Interferon regulatory factor 3	IRF3	3661	0.00549965	0.0252256	0.062638	-0.0123473	-0.245803
Hs.265829	Integrin, alpha 3 (antigen CD49C, alpha 3 subunit of VLA-3 receptor)	ITGA3	3675	-0.0511604	-0.021392	-0.0416206	0.0234788	-0.087343
Hs.524484	Integrin, alpha 7	ITGA7	3679	-0.140647	-0.0376468	-0.179701	-0.00767731	0.144283
Hs.513867	Integrin, alpha E (antigen CD103, human mucosal lymphocyte antigen 1; alpha polypeptide)	ITGAE	3682	0.0352607	0.0350896	0.00683645	0.00526817	0.0878558
Hs.174103	Integrin, alpha L (antigen CD11A (p180), lymphocyte function-associated antigen 1; alpha polypeptide)	ITGAL	3683	-0.0594812	0.0808538	0.00343974	-0.196212	0.0961759
Hs.172631	Integrin, alpha M (complement component 3 receptor 3 subunit)	ITGAM	3684	-0.145293	0.0152321	-0.0452061	-0.375082	0.0306906
Hs.632226	Integrin, beta 4	ITGB4	3691	-0.0529785	0.0215279	0.121576	-0.0761352	-0.0448183
Hs.536663	Integrin, beta 5	ITGB5	3693	0.0136059	0.00835615	-0.070392	-0.0797296	0.207538
Hs.224012	Jagged 1	JAG1	182	0.0089608	0.0220553	-0.179288	0.084831	0.0252141
Hs.490765	Potassium intermediate/small conductance calcium-activated channel, subfamily N, member 3	KCNN3	3782	0.0152321	0.00549965	-0.0531043	0.0280516	-0.262627
Hs.443650	Lysine (K)-specific demethylase 5B	KDM5B	10765	-0.083943	0.0206028	0.116631	0.108611	-0.11735
Hs.479756	Kinase insert domain receptor (a type III receptor tyrosine kinase)	KDR	3791	-0.0607863	-0.0467517	-0.0244183	-0.587252	-0.0540808
Hs.479754	V-kit Hardy-Zuckerman 4 feline sarcoma viral oncogene homolog	KIT	3815	-0.0467346	0.0352607	0.0308377	0.292851	-0.197661
Hs.527919	Karyopherin alpha 3 (importin alpha 4)	KPNA3	3839	0.123734	-0.0181989	0.0550226	0.0796793	0.0404431
Hs.80828	Keratin 1	KRT1	3848	0.0251804	-0.0595712	-0.0420552	-0.0275897	0.142938
Hs.99936	Keratin 10	KRT10	3858	0.108538	-0.0368501	-0.00539428	-0.100837	-0.0207356
Hs.654550	Keratin 13	KRT13	3860	-0.137985	0.053491	-0.163961	0.070836	-0.108882
Hs.654380	Keratin 14	KRT14	3861	-0.043216	0.0513537	0.0751634	-0.064788	-0.00884476
Hs.406013	Keratin 18	KRT18	3875	0.121846	0.0113095	0.110829	-0.0208993	-0.069513
Hs.654568	Keratin 19	KRT19	3880	-0.0713791	0.0683026	-0.110486	0.116167	0.127526
Hs.84905	Keratin 20	KRT20	54474	-0.0352004	0.00626775	0.0141286	0.120684	0.238141
Hs.654610	Keratin 4	KRT4	3851	0.0408988	-0.0880781	-0.291175	0.0545213	-0.037809
Hs.433845	Keratin 5	KRT5	3852	0.0702397	-0.0936457	-0.0760234	-0.0291347	0.262397
Hs.411501	Keratin 7	KRT7	3855	0.0308377	-0.0529785	-0.0529785	0.100177	-0.0477273
Hs.654572	Laminin, alpha 4	LAMA4	3910	-0.0130139	-0.138881	-0.0607863	-0.053548	0.00789307
Hs.650585	Laminin, beta 1	LAMB1	3912	-0.133869	0.02749	-0.069507	-0.021829	0.21403
Hs.609663	Laminin, gamma 1 (formerly LAMB2)	LAMC1	3915	0.0383627	-0.00426269	-0.117288	-0.0273272	-0.000756621
Hs.470627	Lymphocyte-specific protein tyrosine kinase	LCK	3932	0.0570274	0.131656	0.0010011	-0.0537128	0.129099
Hs.2795	Lactate dehydrogenase A	LDHA	3939	-0.101038	-0.0135885	-0.0180742	-0.0346055	0.0167308
Hs.2250	Leukemia inhibitory factor (cholinergic differentiation factor)	LIF	3976	-0.0255679	0.10854	0.206486	0.0251845	-0.0231823
Hs.459940	Lipopolysaccharide-induced TNF factor	LITAF	9516	0.00685861	-0.117288	0.108538	-0.0220735	0.0076596
Hs.527199	Leucyl/cystinyl aminopeptidase	LNPEP	4012	-0.140744	-0.0264604	-0.0540648	0.115591	0.169562
Hs.295923	Seven in absentia homolog 1 (Drosophila)	SIAH1	6477	-0.0931325	-0.0117254	0.0741268	-0.0215651	-0.0402723
Hs.124922	Lymphoid-restricted membrane protein	LRMP	4033	-0.250991	0.0126757	0.0643893	-0.0464625	0.0718138
Hs.162757	Low density lipoprotein receptor-related protein 1	LRP1	4035	-0.022188	0.00741856	-0.0309187	-0.0511227	-0.141308
Hs.533136	Low density lipoprotein receptor-related protein associated protein 1	LRPAP1	4043	-0.0575001	0.0262249	0.0814592	-0.195699	0.0312209
Hs.567412	Leucine rich repeat containing 17	LRRC17	10234	0.0700674	-0.0523249	-0.0273218	-0.0225564	-0.255205
Hs.406475	Lumican	LUM	4060	-0.0604768	0.0168047	-0.0523592	-0.00607426	0.0419492
Hs.82548	MAP-kinase activating death domain	MADD	8567	-0.138881	-0.0524303	0.0373312	-0.306858	0.262489
Hs.432822	Mannosidase, alpha, class 2A, member 1	MAN2A1	4124	-0.156326	-0.00645773	-0.0395789	-0.0340446	0.104224
Hs.465627	Mitogen-activated protein kinase kinase 2	MAP2K2	5605	0.0168354	-0.185431	0.0376384	-0.0918653	0.0970204
Hs.463978	Mitogen-activated protein kinase kinase 6	MAP2K6	5608	0.02749	-0.0765594	0.0570274	-0.0746038	-0.0533437
Hs.404183	Mitogen-activated protein kinase kinase kinase 14	MAP3K14	9020	0.0198447	-0.184278	0.114691	-0.147312	0.120135
Hs.390428	Mitogen-activated protein kinase kinase kinase 4	MAP3K4	4216	0.00952941	-0.0452061	-0.12957	-0.00895505	0.0868818
Hs.534341	Mitogen-activated protein kinase kinase kinase kinase 2	MAP4K2	5871	0.0808538	0.0284211	-0.0337977	0.0445541	0.177104
Hs.125503	Mitogen-activated protein kinase 10	MAPK10	5602	0.0593142	-0.0248535	0.0116853	-0.118638	-0.1764
Hs.485233	Mitogen-activated protein kinase 14	MAPK14	1432	0.00471793	0.142577	0.215982	0.107019	-0.0471343
Hs.433728	Mitogen-activated protein kinase 4	MAPK4	5596	-0.0258862	-0.0162756	0.0203098	-0.017729	0.0498045
Hs.411847	Mitogen-activated protein kinase 6	MAPK6	5597	-0.0951319	-0.022188	0.131656	0.0283189	0.00747423
Hs.150136	Mitogen-activated protein kinase 7	MAPK7	5598	-0.032253	0.114691	0.0639043	0.0243013	0.0843747
Hs.632486	Myeloid cell leukemia sequence 1 (BCL2-related)	MCL1	4170	-0.0659168	-0.356077	-0.0520952	-0.0386398	-0.133394
Hs.526521	Malate dehydrogenase 1, NAD (soluble)	MDH1	4190	-0.0151661	0.0299422	0.145877	0.134459	0.186002
Hs.484551	Mdm2 p53 binding protein homolog (mouse)	MDM2	4193	-0.0326022	-0.137985	-0.0500178	0.0393226	-0.0158822
Hs.132966	Met proto-oncogene (hepatocyte growth factor receptor)	MET	4233	0.0168047	-0.0979691	-0.0493966	-0.030013	-0.0602476
Hs.517603	MFNG O-fucosylpeptide 3-beta-N-acetylglucosaminyltransferase	MFNG	4242	-0.099076	-0.132081	-0.0303924	-0.0416653	0.118391
Hs.501522	O-6-methylguanine-DNA methyltransferase	MGMT	4255	-0.23015	0.0215041	-0.0758354	-0.0498047	0.062829
Hs.81874	Microsomal glutathione S-transferase 2	MGST2	4258	0.060344	-8.41916e-06	0.131666	-0.00787181	0.021589
Hs.591666	Makorin ring finger protein 2	MKRN2	23609	0.0366018	-0.0258862	-0.0169255	-0.0230419	-0.0380668
Hs.524214	Myeloid leukemia factor 2	MLF2	8079	0.00812912	-0.0942084	0.0542864	-0.158479	0.258084
Hs.83169	Matrix metallopeptidase 1 (interstitial collagenase)	MMP1	4312	-0.0795566	-0.05386	0.142577	0.0524495	0.0403662
Hs.1695	Matrix metallopeptidase 12 (macrophage elastase)	MMP12	4321	-0.0942084	-0.0169255	0.00812912	-0.0881849	-0.0794872
Hs.2936	Matrix metallopeptidase 13 (collagenase 3)	MMP13	4322	-0.0238495	-0.032253	0.0481918	0.0382977	0.536415
Hs.2399	Matrix metallopeptidase 14 (membrane-inserted)	MMP14	4323	0.206486	-0.0520952	0.02749	-0.0267254	-0.313124
Hs.375129	Matrix metallopeptidase 3 (stromelysin 1, progelatinase)	MMP3	4314	0.0525126	0.025457	0.14221	0.0474251	-0.0201221
Hs.2256	Matrix metallopeptidase 7 (matrilysin, uterine)	MMP7	4316	0.00381598	-0.0975073	-0.356077	-0.00934601	0.0365579
Hs.297413	Matrix metallopeptidase 9 (gelatinase B, 92kDa gelatinase, 92kDa type IV collagenase)	MMP9	4318	-0.0504045	0.14221	-0.172196	-0.0618731	0.0932581
Hs.280987	MutS homolog 3 (E. coli)	MSH3	4437	-0.133876	-0.0575001	0.152932	-0.128244	0.0805448
Hs.517307	Myxovirus (influenza virus) resistance 1, interferon-inducible protein p78 (mouse)	MX1	4599	-0.0680998	0.218063	-0.101038	-0.0240601	0.0987224
Hs.926	Myxovirus (influenza virus) resistance 2 (mouse)	MX2	4600	-0.0979691	-0.0929756	0.0352607	-0.0429223	0.0505543
Hs.179718	V-myb myeloblastosis viral oncogene homolog (avian)-like 2	MYBL2	4605	0.047284	-0.0767077	0.00738949	-0.203226	0.00507405
Hs.82116	Myeloid differentiation primary response gene (88)	MYD88	4615	-0.101494	0.00738949	-0.00371725	0.0178775	0.164208
Hs.161220	NEDD4 binding protein 2-like 1	N4BP2L1	90634	-0.0835345	-0.0277961	0.0844781	0.0444287	-0.021058
Hs.1565	Neural precursor cell expressed, developmentally down-regulated 4	NEDD4	4734	-0.0314137	-0.15151	-0.00860576	0.0156713	-0.0416992
Hs.187898	Neurofibromin 2 (merlin)	NF2	4771	-0.0784791	-0.261787	-0.156326	-0.0594445	0.0100281
Hs.534074	Nuclear factor of activated T-cells, cytoplasmic, calcineurin-dependent 1	NFATC1	4772	0.0205673	0.0195144	-0.0238495	0.207925	-0.181419
Hs.79334	Nuclear factor, interleukin 3 regulated	NFIL3	4783	-0.0190231	-0.106259	-0.0135885	-0.130278	-0.00873548
Hs.618430	Nuclear factor of kappa light polypeptide gene enhancer in B-cells 1	NFKB1	4790	0.0156925	0.0498027	0.0533749	-0.151986	0.0728286
Hs.73090	Nuclear factor of kappa light polypeptide gene enhancer in B-cells 2 (p49/p100)	NFKB2	4791	0.0336247	0.0377012	-0.0109582	0.00828919	0.058693
Hs.81328	Nuclear factor of kappa light polypeptide gene enhancer in B-cells inhibitor, alpha	NFKBIA	4792	-0.129047	-0.0122465	0.0382285	0.0430442	0.0643949
Hs.458276	Nuclear factor of kappa light polypeptide gene enhancer in B-cells inhibitor, epsilon	NFKBIE	4794	0.0331447	-0.0341622	0.0144945	-0.220871	-0.0184635
Hs.415768	Nerve growth factor receptor	NGFR	4804	-0.0305543	-0.00187038	0.0459375	0.0158933	-0.0288088
Hs.494457	Ninjurin 1	NINJ1	4814	-0.0485994	0.0702397	-0.100365	-0.0435229	0.14478
Hs.10306	Natural killer cell group 7 sequence	NKG7	4818	0.0321803	-0.00371725	0.00688744	-0.101278	0.0060119
Hs.463456	Non-metastatic cells 1, protein (NM23A) expressed in	NME1	4830	-0.0551176	0.060344	0.108385	0.168788	0.122966
Hs.9235	Non-metastatic cells 4, protein expressed in	NME4	4833	-0.12957	0.0251804	0.053491	-0.123712	-0.0309652
Hs.523238	Nucleolar and coiled-body phosphoprotein 1	NOLC1	9221	0.0010011	-0.0211604	0.0437337	-0.0872812	0.0892108
Hs.209113	NODAL modulator 1	NOMO1	23420	0.0277221	-0.069507	-0.140744	-0.0187956	-0.0568191
Hs.709191	Nitric oxide synthase 2, inducible	NOS2	4843	0.0657426	-0.250991	0.0506064	0.127975	0.108944
Hs.171061	Nuclear protein, ataxia-telangiectasia locus	NPAT	4863	-0.129075	0.094233	-0.0221843	0.0406147	-0.0101506
Hs.453951	Neuregulin 1	NRG1	3084	0.0683026	-0.047633	0.0220553	0.0446998	-0.000589222
Hs.372000	Neutral sphingomyelinase (N-SMase) activation associated factor	NSMAF	8439	-0.0162756	-0.0962156	-0.184278	0.0174141	-0.0422873
Hs.410969	Neurotrophic tyrosine kinase, receptor, type 3	NTRK3	4916	0.0132533	-0.0508438	-0.097979	0.0597615	-0.0355932
Hs.256549	Nucleotide binding protein 2 (MinD homolog, E. coli)	NUBP2	10101	-0.0403056	0.0383627	0.00477809	-0.0708311	0.0264551
Hs.467701	Ornithine decarboxylase 1	ODC1	4953	-0.0774851	0.0459375	-0.0453993	0.0399904	-0.000178114
Hs.4817	Opioid binding protein/cell adhesion molecule-like	OPCML	4978	0.0215041	0.0376929	-0.0756089	0.0309054	-0.182576
Hs.494192	Osteoclast stimulating factor 1	OSTF1	26578	0.0377012	0.00453193	-0.0146951	0.0115171	-0.130479
Hs.2465	Purinergic receptor P2Y, G-protein coupled, 14	P2RY14	9934	-0.0309187	-0.0756089	0.00999208	0.00647001	0.0268397
Hs.524498	Proliferation-associated 2G4, 38kDa	PA2G4	5036	-0.00557665	-0.0416206	0.060344	-0.0849481	0.0844337
Hs.525017	Proteasomal ATPase-associated factor 1	PAAF1	80227	0.215982	-0.101494	-0.0343004	0.0775035	0.0626313
Hs.518774	Phosphoribosylaminoimidazole carboxylase, phosphoribosylaminoimidazole succinocarboxamide synthetase	PAICS	10606	0.118465	0.0943303	-0.0228275	0.0445924	-0.224426
Hs.435714	P21 protein (Cdc42/Rac)-activated kinase 1	PAK1	5058	0.0166548	-0.0187364	-0.153281	0.0793031	-0.00402623
Hs.368160	Protocadherin gamma subfamily C, 3	PCDHGC3	5098	-0.0192042	-0.0538787	-8.41916e-06	-0.116256	0.110211
Hs.410977	Transgelin	TAGLN	6876	0.0620048	-0.0320576	-0.107351	-0.0699206	0.0435462
Hs.478150	Programmed cell death 10	PDCD10	11235	-0.0829518	-0.269842	-0.0774851	-0.0649204	0.213258
Hs.535898	Platelet-derived growth factor alpha polypeptide	PDGFA	5154	0.0756136	-0.0693901	-0.0639737	0.0732619	-0.0342332
Hs.74615	Platelet-derived growth factor receptor, alpha polypeptide	PDGFRA	5156	-0.0141738	-0.0237894	-0.0104095	-0.0992259	-0.0538928
Hs.494691	Profilin 1	PFN1	5216	0.160486	-0.0303924	-0.0795566	0.0336816	-0.284608
Hs.252820	Placental growth factor	PGF	5228	-0.0368501	-0.0521472	-0.00652384	-0.196561	-0.11
Hs.78771	Phosphoglycerate kinase 1	PGK1	5230	0.053491	0.0475951	-0.0835345	0.111793	0.0122165
Hs.504620	Prohibitin 2	PHB2	11331	-0.542934	-0.0131872	-0.0132599	0.0282957	-0.0958911
Hs.77783	Protein kinase, membrane associated tyrosine/threonine 1	PKMYT1	9088	-0.0416206	0.108538	-0.06366	-0.00787488	-0.0494646
Hs.992	Phospholipase A2, group IB (pancreas)	PLA2G1B	5319	-0.0109582	0.0799827	-0.0467346	-0.0383732	0.0546315
Hs.170479	Phospholipase A2, group VI (cytosolic, calcium-independent)	PLA2G6	8398	-0.136344	-0.100923	0.0741688	-0.0133493	0.0595502
Hs.584823	Phospholipase A2, group VII (platelet-activating factor acetylhydrolase, plasma)	PLA2G7	7941	-0.050966	-0.100365	0.0195144	0.0478288	-0.112335
Hs.491582	Plasminogen activator, tissue	PLAT	5327	0.0126757	-0.0485994	0.0319131	0.021982	0.0698931
Hs.77274	Plasminogen activator, urokinase	PLAU	5328	0.025457	-0.0368164	-0.0575001	-0.00808212	-0.159804
Hs.466871	Plasminogen activator, urokinase receptor	PLAUR	5329	-0.0320576	0.109232	-0.115196	-0.0403915	-0.0958081
Hs.143436	Plasminogen	PLG	5340	-0.110486	0.0694417	-0.285168	0.0729835	-0.0593106
Hs.592049	Polo-like kinase 1	PLK1	5347	-0.0104095	-0.0383976	-0.0108205	0.0490017	0.169463
Hs.96	Phorbol-12-myristate-13-acetate-induced protein 1	PMAIP1	5366	0.0208441	-0.00652384	-0.0440555	0.0467716	-0.0579249
Hs.372031	Peripheral myelin protein 22	PMP22	5376	-0.00720696	-0.0440555	0.0400275	0.0525493	-0.141623
Hs.111749	PMS1 postmeiotic segregation increased 1 (S. cerevisiae)	PMS1	5378	0.0600612	0.0203098	-0.0454155	0.0302761	0.0103435
Hs.75514	Purine nucleoside phosphorylase	PNP	4860	0.0844781	-0.0378073	-0.053694	0.0346065	-0.0635402
Hs.264	Patatin-like phospholipase domain containing 4	PNPLA4	8228	0.0943303	-0.0500766	-0.00989953	-0.0516937	-0.054515
Hs.567319	Polymerase (DNA directed), alpha 1, catalytic subunit	POLA1	5422	-0.118058	0.0593142	-0.0286698	0.0678399	0.148929
Hs.488877	POM121 and ZP3 fusion	POMZP3	22932	-0.0130846	-0.0631303	0.02249	-0.0158721	0.038491
Hs.354056	P450 (cytochrome) oxidoreductase	POR	5447	-0.047633	0.0205673	0.0251804	0.000856936	0.00602254
Hs.136348	Periostin, osteoblast specific factor	POSTN	10631	0.0551232	-0.140744	-0.0538787	-0.196196	0.0102443
Hs.162646	Peroxisome proliferator-activated receptor gamma	PPARG	5468	-0.326699	-0.0451303	0.0120841	0.241335	-0.182361
Hs.2164	Pro-platelet basic protein (chemokine (C-X-C motif) ligand 7)	PPBP	5473	-0.0368289	0.0814592	-0.0409846	-0.0493436	-0.00961424
Hs.286073	CDNA FLJ30011 fis, clone 3NB692000276			0.0419328	-0.0180742	0.0837614	-0.0672824	0.499246
Hs.726043	Protein phosphatase 2, regulatory subunit B, alpha	PPP2R5A	5525	0.00629175	0.0834099	0.160486	-0.0874859	0.174953
Hs.149413	Protein phosphatase 3, catalytic subunit, gamma isozyme	PPP3CC	5533	-0.097979	0.0373312	-0.0204008	-0.00731753	-0.228799
Hs.30743	Preferentially expressed antigen in melanoma	PRAME	23532	-0.0369019	-0.295055	-0.0521472	-0.0921693	0.0168756
Hs.523302	Peroxiredoxin 3	PRDX3	10935	0.0694417	-0.0140419	-0.0951781	0.0997034	0.14781
Hs.120	Peroxiredoxin 6	PRDX6	9588	-0.0744031	-0.0931325	-0.0312854	-0.0291148	-0.0751795
Hs.534339	Primase, DNA, polypeptide 1 (49kDa)	PRIM1	5557	-0.0531043	0.0112444	-0.136344	0.0294798	0.139476
Hs.530862	Protein kinase, AMP-activated, gamma 1 non-catalytic subunit	PRKAG1	5571	-0.00373201	0.0319131	-0.0962156	-0.0820156	-0.11983
Hs.491682	Protein kinase, DNA-activated, catalytic polypeptide	PRKDC	5591	0.0513537	-0.0309187	-0.0501461	-0.104411	0.0740789
Hs.20521	Protein arginine methyltransferase 1	PRMT1	3276	-0.05386	-0.000422299	0.00331948	0.236381	0.000549018
Hs.494538	Patched 1	PTCH1	5727	0.047963	0.047963	-0.0744031	-0.0980275	-0.161112
Hs.500466	Phosphatase and tensin homolog	PTEN	5728	-0.119667	-0.0312854	-0.137985	0.0254924	-0.0638987
Hs.146688	Prostaglandin E synthase	PTGES	9536	-0.0500178	-0.00539428	-0.0368289	0.0778677	-0.272882
Hs.395482	PTK2 protein tyrosine kinase 2	PTK2	5747	0.0350416	-0.0526457	0.0799827	0.0137629	-0.0820872
Hs.654527	Protein tyrosine phosphatase, non-receptor type 2	PTPN2	5771	0.116631	0.0225997	0.0389634	-0.0959632	0.00720505
Hs.446336	Paxillin	PXN	5829	0.0475951	-0.0501461	0.0544812	0.0422213	0.263643
Hs.369017	RAB2A, member RAS oncogene family	RAB2A	5862	-0.185093	-0.0604768	-0.0162756	0.0713291	0.171823
Hs.369557	RAB36, member RAS oncogene family	RAB36	9609	0.0112444	-0.140647	0.00381598	-0.0919073	0.0078291
Hs.484068	RAB40B, member RAS oncogene family	RAB40B	10966	-0.26561	-0.128234	0.0240802	0.0728169	-1.15868
Hs.413812	Ras-related C3 botulinum toxin substrate 1 (rho family, small GTP binding protein Rac1)	RAC1	5879	0.0544812	0.0837614	-0.083943	0.088583	0.0846462
Hs.521640	RAD23 homolog B (S. cerevisiae)	RAD23B	5887	0.0136515	-0.101891	0.122941	0.0204232	0.0755027
Hs.631709	RAD51 homolog (RecA homolog, E. coli) (S. cerevisiae)	RAD51	5888	0.0376384	-0.0951509	-0.0880781	0.0230408	-0.103652
Hs.190334	RAP1A, member of RAS oncogene family	RAP1A	5906	0.178993	0.0120841	-0.0326022	0.0619409	-0.0864339
Hs.719896	Retinoic acid receptor, beta	RARB	5915	-0.00645773	0.0910427	0.146925	0.0293683	0.137452
Hs.16003	Retinoblastoma binding protein 4	RBBP4	5928	-0.185821	-0.110486	0.00651215	-0.121012	0.0855456
Hs.188553	Retinoblastoma binding protein 6	RBBP6	5930	0.123682	-0.0124366	-0.0122465	-0.023851	-0.172087
Hs.469723	Regulator of chromosome condensation 1	RCC1	1104	0.034004	-0.23015	0.0910428	0.0719908	-0.339729
Hs.502875	V-rel reticuloendotheliosis viral oncogene homolog A (avian)	RELA	5970	-0.0975073	-0.0909569	0.00999373	-0.241308	0.00991471
Hs.654402	V-rel reticuloendotheliosis viral oncogene homolog B	RELB	5971	-0.0409361	-0.0192042	0.046562	0.0337112	-0.248414
Hs.714318	Replication factor C (activator 1) 4, 37kDa	RFC4	5984	-0.178117	-0.0726909	0.0214463	0.112511	-0.119946
Hs.247077	Ras homolog gene family, member A	RHOA	387	0.0284211	0.047284	-0.147519	-0.120895	0.0989788
Hs.501728	Ras homolog gene family, member G (rho G)	RHOG	391	-0.086515	0.00381598	-0.0526457	0.048334	-0.122138
Hs.654594	Ras homolog gene family, member H	RHOH	399	0.0225997	0.0593982	-0.00426269	0.0407922	0.000342429
Hs.378103	Ribosomal protein S5	RPS5	6193	0.00842953	-0.0527693	-0.140647	-0.0215995	-0.144304
Hs.702275	Ras-related GTP binding A	RRAGA	10670	0.00651215	-0.185093	0.0694417	-0.306181	-0.0712215
Hs.50282	Ras-related GTP binding B	RRAGB	10325	0.0834099	-0.097979	0.00654465	-0.0488505	0.0413865
Hs.445705	Ribonucleotide reductase M1	RRM1	6240	-0.0420552	0.0741268	-0.0089084	-0.0322352	-0.00448848
Hs.590886	Retinoid X receptor, alpha	RXRA	6256	-0.0248535	-0.136344	0.0236685	-0.0715206	-0.0344365
Hs.224607	Syndecan 1	SDC1	6382	0.00683645	-0.0403056	0.0498027	-0.0147408	0.0810302
Hs.632267	Syndecan 4	SDC4	6385	-0.0293263	-0.0838361	0.0525126	-0.0196971	0.0902186
Hs.269109	Sema domain, immunoglobulin domain (Ig), short basic domain, secreted, (semaphorin) 3C	SEMA3C	10512	-0.173575	0.0275783	0.0643168	0.0292598	-0.219616
Hs.494406	Sema domain, immunoglobulin domain (Ig), transmembrane domain (TM) and short cytoplasmic domain, (semaphorin) 4D	SEMA4D	10507	-0.0493966	-0.0343004	-0.0264604	-0.0958538	0.013909
Hs.335057	Septin 2	SEPT2	4735	-0.106259	0.00842953	0.0315599	0.0134386	-0.15882
Hs.191346	Septin 7	SEPT7	989	-0.0451303	0.0132533	-0.050966	0.120321	-0.0572015
Hs.381167	Serpin peptidase inhibitor, clade B (ovalbumin), member 1	SERPINB1	1992	0.110829	-0.0395789	-0.0929756	-0.379819	-0.190518
Hs.594481	Serpin peptidase inhibitor, clade B (ovalbumin), member 2	SERPINB2	5055	-0.0122465	-0.26561	0.121846	-0.126671	-0.0403981
Hs.308171	Splicing factor, suppressor of white-apricot homolog (Drosophila)	SFSWAP	6433	-0.172196	-0.0822393	-0.0187364	-0.0554565	-0.212295
Hs.510078	Serum/glucocorticoid regulated kinase 1	SGK1	6446	-0.0725232	0.0311162	-0.129047	-0.0876904	0.0566511
Hs.167679	SH3-domain binding protein 2	SH3BP2	6452	0.122941	0.0978754	0.00257755	-0.152502	0.312468
Hs.523660	Signaling lymphocytic activation molecule family member 1	SLAMF1	6504	0.0220553	0.0179908	0.0978754	0.0351721	0.138713
Hs.632282	Solute carrier family 25 (mitochondrial carrier; adenine nucleotide translocator), member 5	SLC25A5	292	0.0498027	0.0741688	-0.0192042	-0.221233	0.000261664
Hs.443914	Superoxide dismutase 1, soluble	SOD1	6647	-0.0538787	-0.0453993	-0.0368164	0.140983	-0.131427
Hs.2420	Superoxide dismutase 3, extracellular	SOD3	6649	-0.0151191	0.123734	-0.0485994	-0.0140051	0.0940601
Hs.233950	Serine peptidase inhibitor, Kunitz type 1	SPINT1	6692	0.0910428	0.123682	-0.00436982	-0.164668	0.0842134
Hs.31439	Serine peptidase inhibitor, Kunitz type, 2	SPINT2	10653	0.145877	0.121846	0.138861	0.00292087	-0.114882
Hs.114033	Signal sequence receptor, alpha	SSR1	6745	-0.0239337	0.00257755	0.137216	-0.0531137	-0.659039
Hs.117715	Suppression of tumorigenicity 5	ST5	6764	-0.0693901	0.0331447	-0.115697	-0.0029926	0.0446809
Hs.441498	Signal transducing adaptor molecule (SH3 domain and ITAM motif) 1	STAM	8027	-0.0192032	0.00999208	-0.0314137	0.0328797	0.214588
Hs.642990	Transcribed locus			-0.0951781	0.0178966	-0.0467517	-0.0273028	-0.24935
Hs.463059	Signal transducer and activator of transcription 3 (acute-phase response factor)	STAT3	6774	0.02249	-0.0500178	-0.00557665	-0.14338	-0.15964
Hs.80642	Signal transducer and activator of transcription 4	STAT4	6775	-0.0639737	-0.0409846	-0.133876	0.0471014	0.0598806
Hs.508514	Serine/threonine kinase 24	STK24	8428	-0.0235729	-0.0228275	-0.0942084	0.138661	-0.123882
Hs.516807	Serine/threonine kinase 25	STK25	10494	-0.0247082	-0.0826986	-0.00187038	-0.0206582	0.0121328
Hs.492333	Serine/threonine kinase 3	STK3	6788	0.115394	-0.0899169	0.094233	-0.0756664	0.22392
Hs.472838	Serine/threonine kinase 4	STK4	6789	-0.0409724	-0.0238495	-0.0427124	-0.0383206	-0.120792
Hs.81424	SMT3 suppressor of mif two 3 homolog 1 (S. cerevisiae)	SUMO1	7341	0.137216	0.0419328	-0.0125867	-0.0564802	0.0979433
Hs.75064	Tubulin folding cofactor C	TBCC	6903	0.0400275	-0.070392	0.0576741	0.183427	0.229544
Hs.491745	Transcription elongation factor A (SII), 1	TCEA1	6917	-0.0651506	0.160486	0.0350896	0.0858441	0.28692
Hs.708096	Testis-specific kinase 1	TESK1	7016	-0.00893734	-0.100649	0.0207316	-0.0674791	-0.0143931
Hs.473152	Transcription factor AP-2 gamma (activating enhancer binding protein 2 gamma)	TFAP2C	7022	-0.0337977	0.0363858	0.0866146	0.0389738	-0.143692
Hs.518123	TRK-fused gene	TFG	10342	0.00760423	-0.0123146	-0.00788859	0.0804289	0.163229
Hs.645227	Transforming growth factor, beta 1	TGFB1	7040	-0.0826986	0.0756136	0.172938	0.0580282	-0.00711428
Hs.369397	Transforming growth factor, beta-induced, 68kDa	TGFBI	7045	-0.0187364	-0.0319321	-0.0826986	-0.0269855	-0.0498097
Hs.371147	Thrombospondin 2	THBS2	7058	-0.0155197	-0.107351	-0.138326	-0.145976	0.138047
Hs.211426	Thrombospondin 4	THBS4	7060	-0.117288	0.0506284	-0.118058	-0.0196609	0.0375825
Hs.1166	Thrombopoietin	THPO	7066	-0.000422299	-0.00396422	-0.0320576	-0.122163	0.0745841
Hs.644633	TIMP metallopeptidase inhibitor 3	TIMP3	7078	0.094233	0.0315599	0.0336247	-0.0351513	-0.046818
Hs.726093	Tousled-like kinase 1	TLK1	9874	0.0319131	-0.043216	0.0252256	0.151833	0.0724993
Hs.475392	Transmembrane protein 111	TMEM111	55831	-0.0180742	-0.0523592	0.11846	-0.14284	0.00405985
Hs.143250	Tenascin C	TNC	3371	0.00216827	-0.0531082	0.00685861	0.138459	0.297667
Hs.241570	Tumor necrosis factor	TNF	7124	0.0275783	-0.00860576	-0.0235729	-0.0411124	0.0823181
Hs.76090	Tumor necrosis factor, alpha-induced protein 1 (endothelial)	TNFAIP1	7126	0.287356	-0.650039	-0.0376468	0.0203698	0.0560872
Hs.437322	Tumor necrosis factor, alpha-induced protein 6	TNFAIP6	7130	0.0207316	0.0576741	0.0234035	0.0335176	-0.0952498
Hs.478275	Tumor necrosis factor (ligand) superfamily, member 10	TNFSF10	8743	-0.0951509	0.0866146	0.0551232	0.021666	0.0827602
Hs.472737	Topoisomerase (DNA) I	TOP1	7150	-0.0255336	0.117686	-0.0531082	0.196037	-0.0948239
Hs.593379	Topoisomerase (DNA) II binding protein 1	TOPBP1	11073	-0.138326	0.00216827	0.00760423	-0.10319	-0.00234865
Hs.654481	Tumor protein p53	TP53	7157	0.123757	0.00685861	-0.0402274	-0.0393252	0.0393084
Hs.440968	Tumor protein p53 binding protein 1	TP53BP1	7158	0.0350896	-0.0758354	-0.0725232	-0.00364072	-0.0121365
Hs.554791	Tumor protein p53 inducible protein 11	TP53I11	9537	-0.0125867	0.206486	0.0321803	0.0824615	-0.234508
Hs.82128	Trophoblast glycoprotein	TPBG	7162	0.0236685	0.0199061	0.0702397	0.199315	-0.0858024
Hs.279640	Translocated promoter region (to activated MET oncogene)	TPR	7175	0.0234035	0.0700674	-0.0631303	0.0733166	0.247655
Hs.522506	TNF receptor-associated factor 2	TRAF2	7186	-0.0183618	-0.173575	0.00842953	0.0191649	0.048843
Hs.523930	TNF receptor-associated factor 5	TRAF5	7188	0.11846	0.0166548	0.0691086	-0.0882041	-0.0164457
Hs.30345	TNF receptor-associated protein 1	TRAP1	10131	0.0459375	-0.542934	0.0756136	0.0543924	0.0860869
Hs.720054	Tripartite motif-containing 26	TRIM26	7726	-0.0319321	0.0323156	-0.0140208	-0.0169171	-0.63648
Hs.534360	Thyroid hormone receptor interactor 6	TRIP6	7205	-0.0540648	-0.0504045	-0.261787	-0.0282511	-0.0795064
Hs.507916	TSC22 domain family, member 1	TSC22D1	8848	0.054338	0.0141286	0.0961006	-0.124605	0.0244518
Hs.523512	Tumor susceptibility gene 101	TSG101	7251	-0.131665	-0.172196	-0.250991	0.0206757	-0.0532268
Hs.654422	Tubulin, alpha 1a	TUBA1A	7846	-8.41916e-06	-0.100099	0.0166548	0.0179272	0.107349
Hs.349695	Tubulin, alpha 3c	TUBA3C	7278	0.00741856	0.0274915	0.00741856	-0.0424725	-0.00929975
Hs.654922	Thioredoxin reductase 1	TXNRD1	7296	-0.00788859	-0.147585	0.0869425	-0.476451	0.106265
Hs.75516	Tyrosine kinase 2	TYK2	7297	0.0252256	-0.0352004	-0.188701	0.092172	-0.322563
Hs.503555	Tyrosinase (oculocutaneous albinism IA)	TYR	7299	-0.00436982	0.179412	0.0464079	-0.0421867	0.0621742
Hs.16695	Ubiquitin-like modifier activating enzyme 7	UBA7	7318	0.0451851	-0.291175	-0.0594812	-0.0300887	-0.0752028
Hs.379466	Ubiquitin-conjugating enzyme E2A (RAD6 homolog)	UBE2A	7319	0.0120841	0.122941	0.00135074	-0.140362	-0.0501713
Hs.2057	Uridine monophosphate synthetase	UMPS	7372	-0.0277961	-0.0305543	0.0113095	-0.0136419	-0.037494
Hs.501376	Uroporphyrinogen III synthase	UROS	7390	-0.00989953	-0.163961	-0.24395	0.0326751	0.0177762
Hs.202470	UV radiation resistance associated gene	UVRAG	7405	0.0550226	-0.156326	-0.106259	-0.0318255	0.0428248
Hs.109225	Vascular cell adhesion molecule 1	VCAM1	7412	-0.261787	-0.0314137	-0.0177332	-0.129279	-0.0115049
Hs.643896	Vinculin	VCL	7414	-0.108749	0.0179375	0.00453193	0.0796996	-0.103151
Hs.524368	Vitamin D (1,25- dihydroxyvitamin D3) receptor	VDR	7421	-0.100099	-0.188701	0.0231004	-0.0131609	0.0508375
Hs.435215	Vascular endothelial growth factor C	VEGFC	7424	0.0464079	-0.0467346	-0.0767077	-0.0986342	0.0558502
Hs.455493	Vimentin	VIM	7431	-0.0463804	0.287356	-0.125463	0.0265279	-0.177746
Hs.591980	Wilms tumor 1	WT1	7490	0.0389634	-0.0420552	0.029487	-0.0359164	-0.121042
Hs.475538	Xeroderma pigmentosum, complementation group C	XPC	7508	-0.0531082	-0.115697	0.0117202	-0.00547957	-0.0917192
Hs.370770	Exportin 1 (CRM1 homolog, yeast)	XPO1	7514	-0.0962156	0.0544812	-0.0975073	-0.0286373	-0.0321474
Hs.388739	X-ray repair complementing defective repair in Chinese hamster cells 5 (double-strand-break rejoining)	XRCC5	7520	-0.0899169	0.156184	0.0112444	-0.0965958	0.0557942
Hs.292493	X-ray repair complementing defective repair in Chinese hamster cells 6	XRCC6	2547	0.179412	-0.153281	0.0205673	-0.0148286	0.0577211
Hs.194148	V-yes-1 Yamaguchi sarcoma viral oncogene homolog 1	YES1	7525	-0.291175	0.123757	0.0206028	0.138587	0.155262
Hs.592340	Zinc finger protein 161 homolog (mouse)	ZFP161	7541	0.00453193	0.0390755	-0.0247082	0.0894331	0.0780896
Hs.653168	ZNRD1 antisense RNA 1 (non-protein coding)	ZNRD1AS	80862	0.0195144	-0.0294789	-0.0909569	-0.00815804	0.255522
