# Supplementary material for: Elucidating the identity of resistance mechanisms to prednisolone exposure in acute lymphoblastic leukemia cells through transcriptomic analysis: A computational approach
Source: J Clin Bioinforma. 2011 Dec 20;1:36. doi: 10.1186/2043-9113-1-36 (PMC3313905; doi:10.1186/2043-9113-1-36)
Supplement: Additional file 4 — Gene subsets based on the formulations posed for resistance. The list of genes per subset as derived after intensity-dependent calculation of the standard Z-score, along with the intersections based on the formulations described in Methods. [file 2043-9113-1-36-S4.XLSX]

## Sheet: U1
Gene Symbol	1 = log2(10nM/0nM) @4h	p-value
AIM2	0.218063	0.00193192
BCL2L2	0.156184	0.0177829
BDNF	0.138861	0.0466971
CENPF	0.198165	0.0153668
CTGF	0.142577	0.0463294
ERBB2	0.172938	0.0124905
ERCC1	0.160231	0.0332626
GSTP1	0.157555	0.0440604
MMP14	0.206486	0.0126859
PAAF1	0.215982	0.0025962
TNFAIP1	0.287356	0.00245191
XRCC6	0.179412	0.0491499

## Sheet: U2
Gene Symbol	2 = log2(700uM/10nM) @4h	p-value
CASP1	0.215982	0.00191682
CUL2	0.198165	0.0459781
DMD	0.138861	0.0454213
GMPS	0.172938	0.0355267
MX1	0.218063	0.0391893
TP53I11	0.206486	0.00431569
VIM	0.287356	0.00643321
XRCC5	0.156184	0.0220602

## Sheet: U3
Gene Symbol	3 = log2(700uM/0nM) @4h	p-value
CDH3	0.218063	0.0116242
CTNNA2	0.287356	0.0313247
ENDOU	0.186382	0.0109914
FOS	0.178993	0.0346321
LIF	0.206486	0.0464212
MDH1	0.145877	0.0377926
MGST2	0.131666	0.0472705
MMP3	0.14221	0.043797
RAD23B	0.122941	0.0498469
RARB	0.146925	0.0209086
TGFB1	0.172938	0.0404639

## Sheet: U4
Gene Symbol	4 = log2(700uM/22uM) @72h	p-value
ARHGAP4	0.32328	0.00210322
BCL2	0.288288	0.0144906
CORO1A	0.235006	0.00782584
HSPA4	0.340977	0.010586
IFITM2	0.314542	0.00739325
IGF2BP3	0.276624	0.028971
KIT	0.292851	0.037445
PRMT1	0.236381	0.0422276
TOP1	0.196037	0.0243937

## Sheet: U5
Gene Symbol	5 = log2(700uM/0nM) @72h	p-value
BIRC5	0.278875	0.0269326
BNIP1	0.263575	0.00920388
CDH3	0.238522	0.0166564
DAG1	0.238882	0.0353765
KRT5	0.262397	0.0106423
MADD	0.262489	0.0199421
MMP13	0.536415	0.0203446
PPM1D	0.499246	0.029713
STK3	0.22392	0.0489266
TBCC	0.229544	0.0316781
TCEA1	0.28692	0.020559
TNC	0.297667	0.00697133

## Sheet: D1
Gene Symbol	1 = log2(10nM/0nM) @4h	p-value
AKAP12	-0.169925	0.0357444
CASP1	-0.179288	0.0282981
CDC25C	-0.269842	0.014192
CSNK2A1	-0.356077	3.65549e-06
DAP	-0.163961	0.0262066
DAPK1	-0.320667	0.0312283
DLK1	-0.650039	4.5359e-06
EIF3I	-0.188701	0.0176526
F2R	-0.179701	0.0356346
FGF1	-0.221385	0.00159397
FGF2	-0.24395	0.0279741
GSS	-0.285168	0.0127196
GSTM4	-0.335879	2.59412e-05
HSF2	-0.295055	0.0494006
IMPDH1	-0.185431	0.0368774
LRMP	-0.250991	0.0233956
MGMT	-0.23015	0.00555018
PHB2	-0.542934	0.000147845
PPARG	-0.326699	0.0279013
RAB2A	-0.185093	0.0108821
RAB40B	-0.26561	0.0159203
SEMA3C	-0.173575	0.0224026
YES1	-0.291175	0.000854367

## Sheet: D2
Gene Symbol	2 = log2(700uM/10nM) @4h	p-value
AKAP12	-0.285168	0.0331249
BMP5	-0.335879	0.000158866
BMP6	-0.221385	0.00954712
CALCOCO2	-0.185821	0.0473838
CTGF	-0.169925	0.0319936
ENC1	-0.24395	0.0112705
FGF7	-0.326699	0.00182934
G6PD	-0.320667	0.00027882
IFNGR2	-0.179288	0.0238851
MCL1	-0.356077	0.000607446
PDCD10	-0.269842	0.00506724
PRAME	-0.295055	0.0217598
SERPINB2	-0.26561	0.00598156
TNFAIP1	-0.650039	5.10346e-08
TRAP1	-0.542934	8.09811e-07
UBA7	-0.291175	0.0368915
VDR	-0.188701	0.0419783

## Sheet: D3
Gene Symbol	3 = log2(700uM/0nM) @4h	p-value
ACVRL1	-0.542934	0.000368748
BMP4	-0.178117	0.0269104
CD22	-0.326699	0.0126599
CD86	-0.145293	0.0343474
CDK5	-0.335879	0.000967379
CEACAM1	-0.320667	0.0421784
COL6A3	-0.269842	0.0362457
DAPK1	-0.185093	0.0209029
DAXX	-0.23015	0.0286406
DSP	-0.147585	0.042888
GNL1	-0.26561	0.00511047
GSK3B	-0.650039	2.2266e-07
IL24	-0.185821	0.0200024
ITGA7	-0.179701	0.0268186
JAG1	-0.179288	0.0237647
KRT4	-0.291175	0.000928501
MMP7	-0.356077	0.00633244
MMP9	-0.172196	0.0323717
NSMAF	-0.184278	0.0205192
PLG	-0.285168	0.0323707
TRIP6	-0.261787	0.011703
TYK2	-0.188701	0.0319495

## Sheet: D4
Gene Symbol	4 = log2(700uM/22uM) @72h	p-value
ADRBK2	-0.44037	0.00477895
BCL2L2	-0.501683	0.000734862
BIRC3	-0.374832	0.0357247
CAV1	-0.220862	0.00500154
CCND1	-0.265703	0.0109676
CDC123	-0.266625	0.00947295
CDK13	-0.293253	0.0037142
CDKN2C	-0.613265	0.000120723
CTNNA2	-0.350177	0.00574872
GSTT1	-0.587773	1.6268e-05
IFIT1	-0.508928	2.42087e-05
IFNG	-0.306804	0.0181368
ITGAM	-0.375082	0.0242659
KDR	-0.587252	0.000598493
MADD	-0.306858	0.0181128
NFKB1	-0.151986	0.0450608
SERPINB1	-0.379819	0.0168579
SLC25A5	-0.221233	0.0321071
TXNRD1	-0.476451	8.73395e-05

## Sheet: D5
Gene Symbol	5 = log2(700uM/0nM) @72h	p-value
AREG	-1.09988	5.74355e-06
CD34	-0.253215	0.00894487
CEACAM1	-0.20606	0.0434567
CELA2A	-0.547196	0.0142238
ENDOU	-0.322149	0.0186356
FHIT	-0.56933	0.0429162
IKBKE	-0.245054	0.0142668
IMPDH2	-0.401437	0.00273607
IRF3	-0.245803	0.00846302
KCNN3	-0.262627	0.0497218
KIT	-0.197661	0.0433497
MMP14	-0.313124	0.024852
PPP3CC	-0.228799	0.019894
RAB40B	-1.15868	1.42425e-05
RCC1	-0.339729	0.0103094
SSR1	-0.659039	0.00298626
TRIM26	-0.63648	0.0206611
TYK2	-0.322563	0.0200422

[truncated: 10 more sheets: S1∩S3, U1∩U3, D1∩D3, U1∩D3, D1∩U3, S4∩S5, U4∩U5, D4∩D5, U4∩D5, D4∩U5]
