# Supplementary material for: Elucidating the identity of resistance mechanisms to prednisolone exposure in acute lymphoblastic leukemia cells through transcriptomic analysis: A computational approach
Source: J Clin Bioinforma. 2011 Dec 20;1:36. doi: 10.1186/2043-9113-1-36 (PMC3313905; doi:10.1186/2043-9113-1-36)
Supplement: Additional file 5 — GO terms predicted for each gene subset. The list of the most significant (p < 0.05) GO terms per gene subset, as derived from the GO enrichment analysis. [file 2043-9113-1-36-S5.XLSX]

## Sheet: S1∩S3
ID	Name	p-Value	Study Count	Population Count
GO:0050778	positive regulation of immune response	0.0177297	26	27
GO:0071345	cellular response to cytokine stimulus	0.0183369	28	29
GO:0008092	cytoskeletal protein binding	0.0300777	24	24
GO:0007169	transmembrane receptor protein tyrosine kinase signaling pathway	0.0356128	50	57
GO:0043123	positive regulation of I-kappaB kinase/NF-kappaB cascade	0.0382374	16	18
GO:0010608	posttranscriptional regulation of gene expression	0.0414285	15	15
GO:0006952	defense response	0.0425853	62	67
GO:0007596	blood coagulation	0.0456397	44	49
GO:0006479	protein methylation	0.047619	5	5

## Sheet: U1∩U3
ID	Name	p-Value	Study Count	Population Count
empty

## Sheet: D1∩D3
ID	Name	p-Value	Study Count	Population Count
GO:0005516	calmodulin binding	0.0136986	1	5

## Sheet: U1∩D3
ID	Name	p-Value	Study Count	Population Count
empty

## Sheet: D1∩U3
ID	Name	p-Value	Study Count	Population Count
empty

## Sheet: S4∩S5
ID	Name	p-Value	Study Count	Population Count
GO:0032870	cellular response to hormone stimulus	0.00789521	27	27
GO:0009058	biosynthetic process	0.00852314	161	172
GO:0006807	nitrogen compound metabolic process	0.00943492	177	190
GO:0043280	positive regulation of caspase activity	0.0142857	18	18
GO:0009056	catabolic process	0.0169845	75	78
GO:0006915	apoptosis	0.0189633	97	111
GO:0080090	regulation of primary metabolic process	0.0198496	143	153
GO:0071495	cellular response to endogenous stimulus	0.0214486	30	30
GO:0051254	positive regulation of RNA metabolic process	0.0222978	33	33
GO:0032355	response to estradiol stimulus	0.0237154	13	13
GO:0031323	regulation of cellular metabolic process	0.0282651	159	172
GO:0051223	regulation of protein transport	0.0301622	18	18
GO:0044249	cellular biosynthetic process	0.0311771	161	172
GO:0044237	cellular metabolic process	0.0331453	270	298
GO:0019222	regulation of metabolic process	0.0342409	175	191
GO:0002755	MyD88-dependent toll-like receptor signaling pathway	0.0384615	10	11
GO:0034134	toll-like receptor 2 signaling pathway	0.0384615	10	11
GO:0034130	toll-like receptor 1 signaling pathway	0.0384615	10	11
GO:0034641	cellular nitrogen compound metabolic process	0.0450994	175	188
GO:0006139	nucleobase, nucleoside, nucleotide and nucleic acid metabolic process	0.0486092	161	173
GO:0051171	regulation of nitrogen compound metabolic process	0.048943	115	122

## Sheet: U4∩U5
ID	Name	p-Value	Study Count	Population Count
empty

## Sheet: D4∩D5
ID	Name	p-Value	Study Count	Population Count
empty

## Sheet: U4∩D5
ID	Name	p-Value	Study Count	Population Count
GO:0019827	stem cell maintenance	0.0149254	1	3
GO:0048066	developmental pigmentation	0.0199005	1	4
GO:0048167	regulation of synaptic plasticity	0.0229008	1	3
GO:0010623	developmental programmed cell death	0.027027	1	5
GO:0007219	Notch signaling pathway	0.028169	1	4
GO:0008593	regulation of Notch signaling pathway	0.0288462	1	3
GO:0008354	germ cell migration	0.0326087	1	3
GO:0017145	stem cell division	0.037037	1	1
GO:0002244	hemopoietic progenitor cell differentiation	0.037594	1	5
GO:0048863	stem cell differentiation	0.037594	1	5
GO:0045747	positive regulation of Notch signaling pathway	0.04	1	2
GO:0031268	pseudopodium organization	0.0416667	1	2
GO:0044087	regulation of cellular component biogenesis	0.0485175	1	18

## Sheet: D4∩U5
ID	Name	p-Value	Study Count	Population Count
empty

[truncated: 15 more sheets: U1, U3, D1, D3, U4, U5, D4, D5, C1, C2, C3, C4, C5, C6, C7]
