# Supplementary material for: Elucidating the identity of resistance mechanisms to prednisolone exposure in acute lymphoblastic leukemia cells through transcriptomic analysis: A computational approach
Source: J Clin Bioinforma. 2011 Dec 20;1:36. doi: 10.1186/2043-9113-1-36 (PMC3313905; doi:10.1186/2043-9113-1-36)
Supplement: Additional file 6 — Cluster membership of the top 100 genes with the highest standard deviation. The list of the SD100 gene set, along with the list of genes per cluster showing similar expression profile according to cluster analysis. [file 2043-9113-1-36-S6.XLSX]

## Sheet: SD100
Gene Symbol
ACVRL1
ADAM9
ADRBK2
AREG
ARHGAP4
BAK1
BCL2L2
BHMT
BIRC3
BIRC5
BMP4
BMP5
BSG
CASP1
CASP10
CCND1
CCND2
CD22
CD34
CDC123
CDH18
CDK13
CDK5
CDKN2C
CEACAM1
CELA2A
CHGB
CNTN2
COL6A3
CORO1A
CSNK2A1
CTNNA2
DAG1
DAPK1
DAXX
DLK1
DYRK3
E2F3
ENC1
ENDOU
ERCC1
FGF7
FHIT
G6PD
GSK3B
GSTT1
HSF2
HSPA4
IFIT1
IFITM2
IFNG
IGF2BP3
IL24
IMPDH2
ITGAM
KDR
KIT
KRT4
KRT5
LAMB1
LRMP
MADD
MAP3K14
MCL1
MLF2
MMP13
MMP14
MMP7
MX1
NFATC1
NOS2
PAICS
PDCD10
PFN1
PHB2
PLG
PPARG
PPM1D
PTGES
RAB2A
RAB40B
RCC1
RRAGA
SEMA3C
SERPINB1
SERPINB2
SH3BP2
SSR1
STK3
TCEA1
TNC
TNFAIP1
TP53I11
TRAP1
TRIM26
TXNRD1
TYK2
VIM
YES1
ZNRD1AS

## Sheet: clusters
Cluster 1	Cluster 2	Cluster 3	Cluster 4	Cluster 5	Cluster 6	Cluster 7
AREG	ACVRL1	ARHGAP4	ADAM9	ADRBK2	BMP5	BIRC5
RAB40B	CD22	CASP1	BAK1	BCL2L2	FGF7	BMP4
SSR1	CDK5	CSNK2A1	BHMT	BIRC3	G6PD	CCND2
TRIM26	CEACAM1	DAPK1	BSG	CCND1	MAP3K14	CNTN2
	COL6A3	DLK1	CASP10	CDC123	MCL1	DAG1
	DAXX	HSF2	CD34	CDH18	NOS2	E2F3
	ENC1	HSPA4	CELA2A	CDK13	PDCD10	IL24
	GSK3B	IFITM2	CHGB	CDKN2C	SERPINB2	KRT5
	KRT4	IGF2BP3	CORO1A	CTNNA2	TNFAIP1	LAMB1
	MMP7	LRMP	DYRK3	GSTT1	TRAP1	MADD
	PLG	PHB2	ENDOU	IFIT1		MLF2
		PPARG	ERCC1	IFNG		MMP13
		RAB2A	FHIT	ITGAM		MX1
		YES1	IMPDH2	KDR		PPM1D
			KIT	RRAGA		SH3BP2
			MMP14	SERPINB1		STK3
			NFATC1	TXNRD1		TCEA1
			PAICS			TNC
			PFN1			ZNRD1AS
			PTGES
			RCC1
			SEMA3C
			TP53I11
			TYK2
			VIM
